# Supplementary material for: The Effects of Lumbar Delayed Onset Muscle Soreness on Clinical, Biomechanical and Neuromuscular Outcomes: A Systematic Review and Meta‐Analysis
Source: Eur J Pain. 2026 Apr 11;30(4):e70264. doi: 10.1002/ejp.70264 (PMC13069876; doi:10.1002/ejp.70264)
Supplement: Supplementary file 3 — Data S3: ejp70264‐sup‐0003‐SupinfoS3.xlsx. [file EJP-30-0-s001.xlsx]

## Sheet: Extraction table
Articles information						Population						Intervention			Comparator	Outcomes
Authors	Title	Publication year	Country	Study design	Study objectives	Number of participants	Gender and/or Sexe	Age	Height	Weight	BMI	DOMS Protocol	Assessment timepoints	Task details	Condition without DOMS (baseline/control condition) for within-subject comparison	Methods																					Results
																Biomechanical outcomes								Neuromuscular outcomes						Clinicals outcomes							Biomechanical outcomes								Neuromuscular outcomes
																Postural stability	Trunk extensor MVC	Torque steadiness	Trunk proprioception	Muscle endurance	Lumbar stiffness	Full trunk flexion range of motion	Trunk and hip kinematics in other tasks	Neuromuscular control efficiency	Flexion-relaxation phenomenon	Muscle activity amplitude	Muscle activity localization	Median frequency	Reflex latency	Pain sensitivity	Low back pain intensity	Pain location	Soreness	Pain unpleasantness	Pain quality	Pain interference and disability	Postural stability	Trunk extension MVC	Torque steadiness	Trunk proprioception	Muscle endurance	Lumbar stiffness	Full trunk flexion range of motion	Trunk and hip kinematics in other tasks	Neuromuscular control efficiency	Flexion relaxation phenomenon	Muscle activity amplitude	Muscle activity localization	Median Frequency
J. Abboud, A. Lessard, M. Piché, M. Descarreau	Paraspinal muscle function and pain sensitivity following exercise-induced delayed-onset muscle soreness	2019	Canada	Experimental study with no control group (pre-post design)	The first objective of this study was to characterize the recruitment strategies of the superficial lumbar muscles to control the trunk under the influence of DOMS. The second objective was to identify the lumbar muscle response adaptations to control movement and stabilize the trunk under a series of sudden perturbations.	24	12 males and 12 females	26.4 ± 6.8 years	173 ± 9 cm	70.4 ± 12.1 kg	23.4 ± 3.1 kg/m²	4 x 25 trunk flexion and extension (eccentric and concentric contractions), external load of 10% MVC, Tempo 3-3-1.	Lumbar pain and soreness ratings were collected for five consecutive days (days 1 to 5 post-exercises), three times a day. Trunk extension muscle MVC, Pain sensitivity was measured pre-exercise at baseline and day 1 post-exercise.		Same individuals without DOMS		Participants, prone on a 45° Roman chair with trunks parallel to the ground, performed three 5-second maximal pushes against a shoulder-mounted belt connected to a load cell. The highest MVC (kg) was measured. Load cell (LSB350, Futek, USA).													Paraspinal muscles at L2, L4 bilaterally at 2.5 cm from the spinous process. PPT was measured three times at each site and values were averaged to obtain one PPT for each site (kg). Measure using an hand-held algometer with an accuracy of 0.1 kg (Model 01163; Instrument Company, Lafayette IN USA).	Measured with 11-point numerical analog scales.		Measured with 11-point numerical analog scales.					Pre-exercise: Mean = 61.6 ± 20.8 kg Day 1: Mean = 57.7 ± 21.5 kg t(23)=3.08; p = 0.005
M. Houle, C. Daneau, A. Lessard, M.-A. Mercier, M. Descarreaux, J. Abboud	Short-term effect of delayed-onset muscle soreness on trunk proprioception during force reproduction tasks in a healthy adult population: a crossover study	2020	Canada	Crossover design	The aim of this study was to evaluate, in a healthy adult population, the effects of lumbar muscle DOMS during different force reproduction conditions.	20	10 females and 10 males	25.5 ± 5.2 years	170 ± 10 cm	69.6 ± 14.6 kg	23.3 ± 2.7 kg/m²	5 x 20 reps of trunk flexion and extension (eccentric and concentric contractions), external load of 10% MVC, Tempo 3-3-1.	Lumbar pain and soreness ratings were collected for five consecutive days (days 1 to 5 post-exercises), three times a day. Trunk proprioception and trunk MVC were measured pre-exercise at baseline and day 1 post-exercise.	Force reproduction protocol. Position: semi-seated, neutral spine (hip ~135°, knees extended). 10 reps per condition. (4 conditions: trunk flexion and extension at 50% and 75% of MVC (with and without visual feedback)).	Same individuals without DOMS		Measured with an isokinetic dynamometer (LIDO). (Nm) (3 reps).		Measured with an isokinetic device. Variables: Constant error (CE), absolute error (AE), variable error (VE) and time to peak force (TPF) were calculated.												Measured with 0-10 point scale (Data collected over 5 consecutive days, three times a day).		Measured with 0-10 point scale (Data collected over 5 consecutive days, three times a day).					Pre-exercise: Mean = 174.89 ± 78.12 Nm Day 1: Mean = 178.53 ± 89.14 Nm		Flexion Pre-exercise 50% force: CE: 0.78 ± 11.09 Nm; AE: 8.07 ± 7.82 Nm; VE: 4.04 ± 2.07 Nm; TPF: 0.54 ± 0.16 s; 75% force: CE: 2.47 ± 6.50 Nm; AE: 6.23 ± 4.53 Nm; VE: 4.42 ± 5.53 Nm; TPF: 0.53 ± 0.19 s Flexion Day 1 50% force: CE: -4.92 ± 5.78 Nm; AE: 6.63 ± 4.13 Nm; VE: 4.07 ± 2.25 Nm; TPF: 0.48 ± 0.14; 75% force: CE: -2.15 ± 11.15 Nm; AE: 9.71 ± 6.31 Nm; VE: 5.15 ± 2.86 Nm; TPF: 0.50 ± 0.20 s …
Z. Trost, C. R. France, M. J. Sullivan, J. S. Thomas	Pain-related fear predicts reduced spinal motion following experimental back injury	2012	United States	Experimental study with no control group (pre-post design)	This study examined changes in participants’ lumbar excursion following induction of delayed-onset muscle soreness (DOMS) to the trunk extensors. Additionally, we examined the relationship between pain-related fear and perceived interference in daily activities following DOMS induction.	51	23 males and 28 females	19.4 ± 0.97 years			24.3 ± 3.6 kg/m²	25 lumbar ecc flexion. Med X lumbar machine. Tempo 3-1-1-1 (metronome). Until participants could no longer reach 50% of peak extensors performance.	Pre-exercise and day 1 (24h ± 3 hours) after the exercise.	Participants completed two blocks of 18 trials of whole-body reaching movements to standardized high and low targets in the midsagittal plane, first at a self-paced speed, then at twice that speed (Hip flexion 15 to 60°.	Same individuals without DOMS								Motion of light-reflective markers attached to the trunk and limb segments was recorded using a 7-camera Vicon MX-13 system (Vicon, Los Angeles, CA, USA) with a spatial resolution of 0.1 mm. Flexion-extension angle data was analysed, which allowed us to examine the change in joint angles of the hip, lumbar spine, and thoracic spine from initial posture to target contact (ie, joint excursion).								The Pain Rating Index of the short-form McGill Pain Question- naire (SF-MPQ-PRI).					Pain interference was assessed by averaging responses to the questions: 1) ‘‘Did back pain prevent you from performing your usual activities (including work, school, or housework) in the past day?’’ and 2) ‘‘Did back pain prevent you from performing any recreational, social or family activities in the past day?’’ Responses ranged from 0 (no interference) to 4 (extreme interference).								During self-paced trials to a high target, lumbar flexion: Pre-exercise: Mean = 5.1 ± 7.3° Day 1: Mean = 5.3 ± 4.3° Thoracic flexion: Pre-exercise: Mean = 3.4 ± 2.6° Day 1: Mean = 3.9 ±2.8° Hip flexion: Pre-exercise: Mean = 2.6 ± 2.8° Day 1: Mean = 2.0 ±1.8° For self-paced trials to a low target, lumbar flexion: Pre-exercise: Mean = 53.6 ± 10.6° Day 1: Mean = 49.9 ± 8.9° (p < 0.001) Thoracic flex…
M. D. Bishop, M. E. Horn, D. J. Lott, I. Arpan, S. Z. George	Magnitude of spinal muscle damage is not statistically associated with exercise-induced low back pain intensity	2011(b)	United States	Experimental study with no control group (pre-post design)	The aim was to examine the relationship between location and reports of pain intensity in the low back and contractile sources of pain after exercise-induced muscle damage to the lumbar paraspinal muscles.	20	11 females and 9 males	22.3 ± 3.4 years			23.5 kg/m²	Participants performed dynamic lumbar extensions on a MedX machine at ~80% of peak isometric torque through full ROM until volitional fatigue. This was followed by an immediate isometric test, repeated in cycles until torque dropped to ~50% of baseline.	Trunk MVC, pain sensitivity, low back pain intensity and pain location were measured pre-exercise and post-exercise day 1, day 2 and day 4. Muscle damage was measured pre-exercise and day 2.		Same individuals without DOMS		MVC was measured every 12 degree till maximal trunk extension within their available range of motion. Measured with MedX lumbar extension machine (torque).													PPT was measured using Microfet 2 hand-held dynamometer (Hoggan Health Industries, Inc.,West Jordan, UT, USA) and numeric rating scale anchored at 0 (no pain sensation at all) and 100 (worst pain imaginable). Paraspinal muscles bilaterally at 2.5cm of spinous processes of L1, L5 and S2.	Measured with VAS from 0 mm to 100 mm.	A pain diagram was used by participants to indicate the area of the body in which the pain was felt. The area of the pain was calculated in square millimeters.						Significantly reduced at Day 2 compared to pre-exercise (p < 0.001) Torque was reduced to 82.5 ± 3.7% of pre-exercise at Day 1 and remained low at 82.2 ± 4.6% at Day 2. By Day 4, torque showed partial recovery, reaching 89.8 ± 5.1% of pre-exercise. Pre-exercise: Mean = 7123.2 ± 3181.2 ft-lbs Day 2: Mean = 5836.5 ± 2821.3 ft-lbs *Raw data obtained by contacting authors Only Day 2 is included in th…
C. Than, L. Roberts, B. K. Coombes, D. Tosovic, J. M. Brown	Exercise-induced muscle damage on the contractile properties of the lumbar paraspinal muscles: a laser displacement mechanomyographic approach	2019	Australia	Experimental study with no control group (pre-post design)	The primary aim of this study was to investigate the utility of the mechanomyography (MMG) technique to detect changes in lumbosacral muscle contractile properties consistent with acute experimentally induced muscle injury.	16	10 females and 6 males	21 ± 2.90 years			21.63 ± 1.99 kg/m²	9 sets of maximum trunk flexion and extension (eccentric and concentric contractions) (45° Romain Bench) (Body weight). Flexion/extension phase tempo of 4:1s.	Pre-exercise, and day 1, 2, 3, 4 post-exercise protocol.		Same individuals without DOMS		MVC: Subjects were placed in an upright standing position. Participants were instructed to achieve maximum force within 3 s, with trials being performed three times. 90 s were allocated between trials, with the highest MVC (kg) selected for the respective session. Measured with crane strain-gauge dynamometer.														Measured with VAS from 0mm to 100mm. Scores were simplified to out of 10.							Day 1: significantly reduced compared to pre-exercise (p < 0.0001); days 2-3: significantly reduced compared to pre-exercise (p = 0.0006, p < 0.0001). MVC force decreased from Pre-exercise: Mean = 74.7 ± 21.2 kg Day 1: Mean = 59.6 ± 25.6 kg Day 2: Mean = 63.0 ± 24 kg Day 3: Mean = 70.2 ± 25.6 kg Day 4: Mean = 74.3 ± 24 kg *Data extracted using PlotDigitizer and SE converted to SD
M. McPhee, T. Graven-Nielsen	Alterations in Temporal Summation of Pain and Conditioned Pain Modulation Across an Episode of Experimental Exercise-Induced Low Back Pain	2019	Denmark	Experimental study with no control group (pre-post design)	This study therefore aimed to 1) investigate changes in pressure−pain sensitivity, pressure-induced temporal summation of pain (TSP) and conditioned pain modulation (CPM), before, during, and after the experience of exercise- induced LBP, and 2) examine associations between baseline pressure−pain sensitivity, TSP, CPM, and the peak intensity of exercise-induced LBP developed.	30 (but 6 were excluded)	16 females (3 were excluded (reported no pain)) and 14 males (3 were excluded (reported no pain))	25.2 ± 4.7 years			23.6 ± 3.1 kg/m²	To induce experimental low back pain, participants performed repeated eccentric trunk extensions on a custom bench. Each eccentric phase lasted ~4 seconds, followed by assisted concentric returns. Short breaks were given every 15 reps, and the exercise ended when participants could no longer control the eccentric phase. Perceived exertion and fatigue were rated using Borg and Likert scales, respe…	Pre-exercise and day 2 post-exercise protocol.		Same individuals without DOMS															PPT measured using an handheld pressure algometer (Somedic, Sosdala, Sweden). PPT: Each site was assessed 3 times, with approximately 2 minutes in between, and the pooled average for both repetitions and sides was used for analysis. Paraspinal muscles at L1, L5 bilaterally at 3.5 cm from the spinous process.	Measured with VAS from 0 cm to 10 cm.	Subjects drew their pain distribution using an electronic body chart from the Navigate Pain Application (Aalborg University, Denmark).	Measured with 7-point likert scale.	Measured with VAS from 0 to 10 cm.	Measured with McGill Pain Questionnaire.	Measured with Roland-Morris Disability Questionnaire (max score 24).
M. D. Bishop, M. E. Horn, S. Z. George, M. E. Robinson	Self-reported pain and disability outcomes from an endogenous model of muscular back pain	2011(a)	United States	Experimental study with no control group (pre-post design)	Our first goal was to describe the pain and disability outcomes resulting from DOMS to establish the external validity of DOMS as a model of LBP. We aimed to quantify pain intensity and self-report of disability, examine the distribution of any pain that might occur expecting that it would be in anatomic regions consistent with LBP reported by patients seeking intervention for their pain, and cha…	52	31 women and 21 men	22.4 years			24.3 kg/m²	Maximum trunk extension and flexion with 80% peak torque until torque decreased to 50% or less of baseline measure (MedX lumbar extension exercise machine).	Pre-exercise and day 1, 2, 4 post-exercise protocol.		Same individuals without DOMS		Participants performed isometric trunk extension torque tests at seven angles using a MedX machine. Torque values were summed to calculate total torque across the full range of motion.													Measured with a hand-held dynamometer (Microfet 2, Hoggan Health Industries, Inc, West Jordan, UT). and a numeric rating (NRS) scale from 0 to 100. Paraspinal muscles bilaterally at 2.5cm of spinous processes of L1, L5 and S2.	Measured with a VAS from 0 to 100 mm.	Pain drawing indicated the spatial distribution of any back or leg pain. Data were coded to indicate if the participant reported any leg pain defined in this study as pain below the gluteal fold.		Measured with a VAS from 0 to 100 mm.	The affective ratio (unpleasantness divided by intensity) provides information about the quality of the pain.	Measured with a modified version of Oswestry Disability Questionnaire (ODQ) This ten-item questionnaire has a range of 0 (no disability due to back pain) to 100 (completely disabled due to back pain).		Total isometric torque: Pre-exercise: Mean = 7542.4 ± 2634.9 ft-lbs Day 1: Mean = 6262.8 ± 2169.8 ft-lbs Day 2: Mean = 6203.3 ± 2280.7 ft-lbs Day 4: Mean = 6622.4 ± 2255.2 ft-lbs *Raw data obtained by contacting authors
J. Ducas, Á. Pano-Rodríguez, G. Vadez, J. Abboud	Regional flexion relaxation phenomenon in lumbar extensor muscles under delayed-onset muscle soreness: high-density surface electromyography insights	2025	Canada	Experimental study with no control group (pre-post design)	The aim of this study was to investigate whether DOMS impacts the magnitude of the FRP regionally.	18	9 females and 9 males	26.22 ± 5.33 years	172 ± 7 cm	72.19 ± 17.48 kg	24.24 ± 4.85 kg/m²	5 sets of 20 repetitions of trunk flexion and extension contractions with an external load of 10% of MVC.	Pre-exercise and day 1 post-exercise protocol.	Participants performed five standardized spine flexion-extension movements from a neutral standing position. Movements involved 5 seconds of trunk flexion, 3 seconds in full flexion, and 5 seconds to return.	Same individuals without DOMS							Measured with fourteen three-dimensional markers. Lumbar ROM, hip range of motion (ROM), and trunk ROM was calculated.			Measured with two high-density surface EMG (HDsEMG). The magnitude and the localization (X- ,Y-coordinate of the centroid) of the flexion relaxation ratio (FRR) was calculated. A higher FRR indicates a higher level of muscle relaxation.					Using a 12 mm-tip algometer (Model 01163; Lafayette Instrument), measurements were taken at the erector spinae (L2 and L4, bilaterally). Each site was tested three times. For each location and side, the mean of the three PPT measurements was calculated.	Measured with a numeric rating scale from 0 to 10.		Measured with a numeric rating scale from 0 to 10.										Lumbar: Pre-exercise: Mean = 34.80 ± 9.78°; Day 1: Mean = 31.61 ± 8.38° (no significant difference between sessions t(17) = 1.957, p = 0.067); Hip: Pre-exercise: Mean = 60.07 ± 16.87°; Day 1: Mean = 62.34 ± 17.57° (no significant difference between sessions t(17) = −1.132, p = 0.273, d = 0.267) Full truk flexion: Pre-exercise: Mean = 94.88 ± 17.49° Day 1: Mean = 93.95 ± 18.97° (no significant dif…			Total FRR magnitude Left: Pre-exercise: Mean= 4.94 ± 3.36; Day 1: Mean = 1: 4.95 ± 3.33; (t(17) = -0.037; p = 0.485); Right: Pre-exercise: Median = 3.66 (2.70, 8.90); Day 1: Median = 4.14 (2.37, 7.72) (Z = -1.546; p = 0.122) Mean of both side for meta-analysis: Pre-exercise: Mean = 5.05± 3.39 Day 1: Mean = 5.29 ± 3.78 *Data obtained from authors Craniocaudal (Y) FRP centroid: Left side: Pre-exerc…
M. Arvanitidis, D. Jiménez-Grande, N. Haouidji-Javaux, D. Falla, E. Martinez-Valdes	Eccentric exercise-induced delayed onset trunk muscle soreness alters high-density surface EMG-torque relationships and lumbar kinematics	2024	United Kingdom	Experimental study with no control group (pre-post design)	This study aimed to explore motor adaptations and changes in recruitment strategies due to DOMS by evaluating its influence on various motor performance measures and HDsEMG parameters measured from the thoracolumbar ES during both concentric and eccentric trunk extension contractions. Specifically, the primary objectives were to (i) quantify changes in the relationship between HDsEMG oscillations…	20	10 females and 10 males	28.7 ± 3.9 years	172 ± 7 cm	70.6 ± 13.4 kg	23.9 ± 4.2 kg/m²	3 x 15 eccentric contractions of the trunk extensors (50% of their MVC).	Pre-exercise and day 1, 2 post-exercise protocol.	Participants completed submaximal concentric and eccentric trunk contractions at 25% and 50% MVC (10 s each), with visual feedback to match and maintain target torque.	Same individuals without DOMS		Torque during concentric and eccentric MVC: Measured with an isokinetic dynamometer in Nm.	Calculated with the absolute and relative amplitude of the torque fluctuations, determined by standard deviation and the CoV of torque.					Measured with Noraxon's myoMOTION system and two wearable Inertial Measurement units (IMU) with sensors on T12 and L5. Custom anatomical angles (flexion/extension, rotation, and lateral flexion) were generated based on the differences between the two IMU sensors (T12 and L5).	Measured with two high-density surface EMG (HDsEMG) using cross-correlation analysis quantified the similarity between the final signal envelope and torque signals.		A global RMSmean was also computed per muscle. Signals were not normalized.	RMS values were computed for each bipolar channel during trunk extensions to generate amplitude maps and calculate activation centroids (x, y).			2 rows of 5 sites spaced equally between T10 and L5 on the right paraspinal muscles only was measured using an electronic algometer (kPa). The medial row is at 2 cm lateral of the spinous processes and the lateral row is 3.2 cm further lateral PPT maps were generated.			Measured with an adapted 0-10 VAS.					Mean peak excentric (ECC) MVC: Pre-exercise: Mean = 203.4 ± 48.9 Nm Day 1: Mean = 194.8 ± 51.6 Nm Day 2: Mean = 191.4 ± 54.9 Nm Mean peak concentric (CON) MVC: Pre-exercise: Mean = 211.8 ± 58.7 Nm Day 1: Mean = 200.2 ± 43.1 Nm Day 2: Mean = 197 ± 48.1 Nm (No significant result)	ECC torque SD: Pre-exercise: Mean = 1.1 ± 0.3% Day 1: Mean = 0.9 ± 0.2% Day 2: Mean = 0.9 ± 0.2% (at day 1 and day 2 compared to pre-exercise: p = 0.006) ECC torque CoV: Pre-exercise: Mean = 3.2 ± 0.9% Day 1: Mean = 2.6 ± 0.7% Day 2: Mean = 3.0 ± 1.6% (p = 0.280) CON torque SD: Pre-exercise: Mean = 1.3 ± 0.3% Day 1: Mean = 1.1 ± 0.3% Day 2: Mean = 1.1 ± 0.2% (at day 2 compared to pre-exercise: p …					Increase in trunk flexion ROM; (50% MVC-pre-exercise: 54.0 +/- 22.9°. epoch, 50% MVC-day 1: 69.8 +/- 32.2° epoch). (pre-exercise compared to day 1 at 50% MVC = significant difference) CON: Reduction in the AUC in the sagittal plane: Pre-exercise: Mean = 48.7 ± 20.0; Day 1: Mean = 36.4 ± 18.7; Day 2: Mean = 33.4 ± 16.7 (session effect p = 0.007; decrease of thoracolumbar ROM) No significant differ…	ECC: Magnitude of δ band coherence: Pre-exercise: Mean = 0.8 ± 0.2 Day 1: Mean = 0.7 ± 0.1 Day 2: Mean = 0.7 ± 0.1 Day 2 compared to pre-exercise and day 1: p = 0.003 Topographical representation of δ band coherence: Y-axis (craniocaudal): Pre-exercise: Mean = 94.2 ± 8.1 mm Day 1: Mean = 96.6 ± 2.3 mm Day 2: Mean = 96.1 ± 3.0 mm No session effect: p = 0.276, η² = 0.064 X-axis (mediolateral): Pre-…		ECC: Level of activation of thoracolumbar ES: Pre-exercise: Mean = 41.8 ± 21.5 µV Day 1: Mean = 40.6 ± 21.7 µV Day 2: Mean = 38.6 ± 19.7 µV p = 0.289 CON: Level of activation of thoracolumbar ES: Pre-exercise: Mean = 44.7 ± 25.1 µV Day 1: Mean = 44.2 ± 21.8 µV Day 2: Mean = 44.2 ± 21.2 µV p = 0.923	ECC: The regional activation of the thoracolumbar ES along the y- and x-axes was similar during all sessions Y-axis F = 0.479, p = 0.539, ηp2 = 0.025 Pre-exercise: Mean = 93.7 ± 11.1 mm Day 1: Mean = 95.9 ± 5.5 mm Day 2: Mean = 95.6 ± 6.8 mm X-axis F = 1.945, p = 0.157, ηp2 = 0.093 Pre-exercise: Mean = 16.2 ± 1.2 mm Day 1: Mean = 16.2 ± 0.9 mm Day 2: Mean = 15.8 ± 1.0 mm CON: The regional activat…
P. Mounier, G. Kawchuk, A. Delafontaine, J. Abboud, M. Descarreaux, M. Pasquier	Delayed onset muscle soreness effect on spinal stiffness and flexion-relaxation phenomenon of the lumbar spine	2025	France	Experimental study with no control group (pre-post design)	The objective of this study was to investigate changes in lumbar erector spinae neuromuscular activity, trunk kinematics, and lumbar spine stiffness in the presence of lower back muscle DOMS.	17	9 females and 8 males	26.65 ± 5.37 years	175 ± 9.5 cm	75.02 ± 16.47 kg	24.19 ± 3.20 kg/m²	Participants performed 4x25 trunk flexion-extension reps on a Roman chair with 10% body weight load. Each rep included a 3s eccentric phase to 45°, 1s isometric hold and 1s concentric return. Total target: 100 reps.	Pre-exercise and day 1 post-exercise protocol.	Participants performed five trunk flexion–extension trials before and after the DOMS protocol, guided by a sound signal (5 s flexion, 3 s hold, 5 s extension).	Same individuals without DOMS						Spinal stiffness assessment: Measured using the Xpress0 device. Indentation was applied at L3 with 100 N force. Participants lay prone. Repeated 3x. Spinal stiffness extraction: Two parameters were calculated: 1.Stiffness (N/mm): Derived from the ascending limb of the force–displacement curve between preload and peak load, averaged over 3 trials. Load change was divided by displacement 2.Hysteres…	Trunk flexion–extension was monitored using a digital goniometer with sensors placed on the left greater trochanter and 20 cm above. Variables: Trunk flexion/extension angle (°): Derived from goniometer, relative to neutral standing position Full trunk flexion angle (AngleT): Maximum flexion angle per trial Mean AngleT: Averaged over 5 trials pre- and post-exercise protocol for each participant			Bilateral lumbar erector spinae EMG was recorded using bipolar surface electrodes placed 2 cm lateral to L2–L3. EMG-derived variables (per side): RMS-F: Max RMS during trunk flexion (eccentric phase) RMS-R: Max RMS during full trunk flexion (relaxation phase) RMS-E: Max RMS during trunk extension (concentric phase) FRR (Flexion Relaxation Ratio) = RMS-F / RMS-R ERR (Extension Relaxation Ratio) = …						Numeric rating scale (NRS) was used to assess pain from 0 “No pain”, to 10 “worst imaginable pain”.		Muscle soreness was assessed at the beginning of session 2 using a scale, which assesses muscle soreness from 0 “Complete absence of soreness”, to 6 “Severe pain that keeps you from moving”.									Stiffness: Pre-exercise: Mean = 5.72 ± 0.75 N/m Day 1: Mean = 5.92 ± 0.81 N/m p-value: 0.008 Hysteresis: Pre-exercise: Mean = 472.27 ±103.41 mm2 Day 1: Mean = 432.91 ± 107.87 mm2 p-value: 0.023	Full trunk flexion: Pre-exercise: Mean = 66.67 ± 17° Day 1: Mean = 67.93 ± 21.03° (p = 0.381)			Extension relaxation ratio Right (IQR): Pre-exercise: Median = 9.75 (9) Day 1: Median = 9.11 (16.95) p-value = 0.407 Extension relaxation ratio Left (IQR):Pre-exercise: Median = 9.08 (13.99) Day 1: Median = 7.64 (17.69) p-value = 0.149 Flexion relaxation ratio FRR Right (IQR): Pre-exercise: Median = 5.72 (6.11) Day 1: Median = 3.7 (6.69) p-value = 0.554 Flexion relaxation ratio FRR Left (IQR): Pr…
J. Ducas, S. Memari, M. Houle, Y. Schwendenmann, J. Abboud, É. Yiou, M. Descarreaux	Impact of lumbar delayed-onset muscle soreness on postural stability in standing postures	2024	Canada	Experimental study with no control group (pre-post design)	The primary objective of this study was to investigate the impact of lumbar DOMS on postural stability, assessed through the displacement of COP.	20	13 males and 7 females	26.70 ± 5.04 years	173 ± 9 cm	66.95 ± 19.91 kg	22.33 ± 5.74 kg/m²	5 sets of 20 repetitions of trunk flexion and extension contractions with an external load of 10% of MVC.	Pre-exercise and day 1 post-exercise protocol.	Participants stood upright and barefoot on a force plate (Bertec Corp, Columbus, OH, USA). Participants performed the three following postural conditions: 1. Quiet standing on both feet with EO while keeping their arms by their sides (EO condition). 2. Quiet standing on both feet with EC while keeping their arms by their sides (EC condition). 3. OL stand on the dominant leg with EO while their ar…	Same individuals without DOMS	Balance parameters (calculated over 30 s trials): 1.95% confidence ellipse area of COP (mm²) 2.COP velocity (mm/s) – for both AP and ML directions 3.RMS of COP displacement (mm) – for AP and ML directions 4.Mean power frequency (MPF) of COP (Hz) – for AP and ML directions 5.Sway length – used to compute COP velocity														Erector Spinae (L3 level) Hand-held algometer (Model 01163; Lafayette Instrument Company, Lafayette IN, USA) (kg). PPT were conducted three times per muscle. The mean values were calculated for each muscle.	Measured with a numeric rating scale ranging from 0 to 10.		Measured with a numeric rating scale ranging from 0 to 10.				No significant main effect of DOMS nor significant DOMS X postural condition interaction Center of Pressure (CoP) Area Pre-exercise: •EO: Mean = 106.57 ± 57.16 mm² •EC: Mean = 121.58 ± 64.19 mm² •One-leg: Mean = 920.39 ± 425.39 mm² Day 1: •EO: Mean = 95.22 ± 49.49 mm² •EC: Mean = 113.43 ± 53.10 mm² •One-leg: Mean = 791.92 ± 218.20 mm² CoP Velocity – Anteroposterior (AP) Direction Pre-exercise: •E…
J. Abboud, A. Lessard, M. Descarreaux	Superficial lumbar muscle recruitment strategies to control the trunk with delayed-onset muscle soreness	2021	Canada	Experimental study with no control group (pre-post design)	The first objective of this study was to characterize the recruitment strategies of the superficial lumbar muscles to control the trunk under the influence of DOMS. The second objective was to identify the lumbar muscle response adaptations to control movement and stabilize the trunk under a series of sudden perturbations.	20	10 females and 10 males	25.5 ± 5.9 years	170 ± 11 m	69.9 ± 12.7 kg	23.9 ± 2.4 kg/m²	5 sets of 20 repetitions of trunk flexion and extension contractions with an external load of 10% of MVC.	Pre-exercise and day 1 post-exercise protocol.	Perturbation task: Participants performed 15 randomized trunk perturbations in a semi-seated posture (20° trunk flexion), maintaining 20% MVIC.	Same individuals without DOMS		Measured with a load cell system (lbs) in a custom-made apparatus.						Measured with a three-dimensional motion analysis system. Range of motion (ROM) between initial position and maximal trunk flexion post-perturbation, measured in the sagittal plane using a T1–T11 vector.			Measured with two high-density surface EMG (HDsEMG) Baseline muscle activity Reflex amplitude	Measured with two high-density surface EMG (HDsEMG) Spatial distribution of muscle activity (centroid shift) Mediolateral and craniocaudal coordinates of electrodes with RMS >70% of the grid mean.		Measured with two high-density surface EMG (HDsEMG) Reflex latency	Erector spinae muscles at 3 cm from the spinous process of L3 bilaterally measured using Hand-held algometer (Model 01163; Lafayette Instrument Company, Lafayette IN USA)(kg). Three measurements of PPT were made per site. The three PPT mean value was considered at each site for the analysis.	Measured with a numerical rating scale from 0 to 10.		Measured with a numerical rating scale from 0 to 10.					Trunk Extension MVIC: Pre-exercise: Mean = 90.9 ± 35.8 lbs Day 1: Mean = 83.8 ± 30.5 lbs (p = 0.03)						Trunk angle: 1st five trials mean: pre-exercise: Mean = 6.8 ± 4.9° Day 1: Mean = 6.4 ± 4.2° Last five trials: Pre-exercise: Mean = 6.1 ± 4.3° Day 1: Mean = 7.2 ± 5.1° No significant effects were found for trial-to-trial adaptation, DOMS condition, or their interaction on trunk flexion angle (all p > 0.05).			Baseline activity (% MCIV) (Left/Right = L/R): First 5 trials mean: Pre-exercise L/R = 24 ± 10 / 29 ±12 Day 1 L/R = 26 ± 13 / 31 ± 16 Last 5 trials mean: Pre-exercise L/R: 22 ± 9 / 28 ± 10 Day 1 L/R = 22 ± 9 / 31 ± 20 (effect of adaptation on the left side: p = 0.049) HDsEMG reflex amplitude (% MCIV) (Left/Right = L/R): First 5 trials mean: Pre-exercise L/R = 62 ± 21 / 62 ± 18 Day 1 L/R = 58 ± 19…	Centroid coordinates: No significant difference was observed for the range of the centroid shift in the medio-lateral and cranio-caudal directions (all p-values > 0.26).
H.-S. Lee, T. Akimoto, A.-R. Kim	Effects of trunk extensor eccentric exercise on lipid profile and glycaemic response	2020	Korea	Crossover design	The aim of this study was to provide evidence that enhances our knowledge and understanding of physiological response of slow-twitch muscles to eccentric exercise, by investigating the functional and metabolic responses to eccentric exercise of the trunk extensor.	10	10 males	23.6 ± 4.9 years	176.9 ± 2.5 cm	74.9 ± 7.3 kg	23.9 ± 5.4 kg/m²	Participants performed 50 maximal (100% MVC) eccentric or concentric trunk extension contractions: eccentric contractions moved from 10° extension to 40° flexion, while concentric contractions moved from 40° flexion to 10° extension. Subjects actively returned to the starting position between repetitions without resistance.	Pre-exercise and day 1, 2, 3, 4 post-exercise protocol.	Trunk extensor strength was measured via MVC, and endurance via the Sørensen test, recording the time participants held a horizontal prone position.	Same individuals without DOMS		Trunk extensor strength was measured via MVC (Nm).			Recording the time participants held a horizontal prone position.													Muscle soreness was assessed on a 100-mm VAS. The subjects were instructed to place a mark on the VAS while the trunk extensor was being forcibly flexed.					Maximal Voluntary Contraction (MVC): Pre-exercise: Mean = 309.6 ± 32.6 Nm Day 1: Mean = 252.5 ± 43.3 Nm Day 2: Mean = 262.3 ± 25.3 Nm Day 3: Mean = 281.9 ± 37.5 Nm Day 4: Mean = 312.0 ± 14.7 Nm *Data extracted using PlotDigitizer			Endurance: Pre-exercise: Mean = 31.9 ± 13.0 sec Day 1: Mean = 27.3 ± 10.5 sec Day 2: Mean = 27.4 ± 6.8 sec Day 3: Mean = 30.3 ± 10.1 sec Day 4: Mean = 30.7 ± 5.1sec the Sørensen test showed no significant difference in muscle endurance at any time-point following concentric contractions. *Data extracted using PlotDigitizer
T. C. Chen, T.-J. Yang, M.-J. Huang, H.-S. Wang, K.-W. Tseng, H.-L. Chen, K. Nosaka	Damage and the repeated bout effect of arm, leg, and trunk muscles induced by eccentric resistance exercises	2019	Taiwan	Experimental study with no control group (pre-post design)	The present study compared nine resistance eccentric exercises using resistance training machines that are often equipped in a gym for changes in DOMS and MVC strength of corresponding muscles after the first and second bouts performed by individuals who were unaccustomed to these exercises.	15	15 males	21.5 ± 1.6 years	173 ± 5 cm	72.6 ± 15.6 kg		5 x 10 reps of trunk eccentric contractions (no load on concentric contractions) 80% of predetermined MVC strength. Each eccentric contraction lasted for 5 seconds.	2 sessions of exercises separated by 2 weeks. Measure for each session were: pre-exercise, and day 1 to 5 post-exercise protocol (only first bout extracted, find explanation in manuscript).		Same individuals without DOMS		Measured with a load cell system (kg) on a resistance exercise machine. In the measurement, the participants were asked to generate maximal voluntary force for 5 seconds, and this was repeated twice with a 45‐second rest between attempts. The peak value during the 5‐second contraction was recorded, and the highest value of the two peak values was used.																Measured with a VAS from 0 to 100 mm, assessed when each muscle was self‐stretched to the maximal range of motion.					Pre-exercise: Mean = 158.6 ± 14.3 kg Day 1: Mean = 112 ± 17.5 kg Day 2: Mean = 118 ± 18.2 kg Day 3: Mean = 125 ± 19.5 kg Day 4: Mean = 132 ± 17.6 kg Day 5: Mean = 139 ± 18.1 kg *Raw data obtained by contacting authors
M. E. Horn, M. D. Bishop	Flexion Relaxation Ratio Not Responsive to Acutely Induced Low Back Pain from a Delayed Onset Muscle Soreness Protocol	2013	United States	Experimental study with no control group (pre-post design)	The objective of this current study was to determine whether differences exist in the FRR between individuals experiencing significant acute muscular low back pain and those with minimal low back pain from a delayed onset muscle soreness (DOMS) protocol.	51 (only 42 were analyzed)	31 females and 20 males	22.10 ± 3.5 years			23.9 ± 4.5 kg/m²	Maximum trunk extensions until self-reported limits and a torque corresponding to 50% of MVC (MedX lumbar extension machine) (with 80% added load).	Pre-exercise and day 1, 2 post-exercise protocol.	Participants were asked to flex their trunk forward as far as they were able without bending their knees for a count of six, hold the final position for one second, and return to an upright stance for a count of six.	Same individuals without DOMS. Subjective current pain intensity ratings at 24 and 48 hours after DOMS were used to classify participants into pain groups.							Trunk flexion and Straight leg raise (SLR); measured with a standard inclinometer (°).			Bipolar sEMG on paraspinal muscles bilaterally at 2.5cm lateral to spinous processes of T12 and L5. FRR was collected using sEMG. One second of the RMS sEMG during the ascent phase was divided by the RMS sEMG during the one second pause between ascent and descent (myoelectrical silence), creating the flexion relaxation ratio. Reduced FRR = reduce relaxation.						Measured with VAS from 0mm to 100mm. The group who reported having a current pain intensity rating of ≥15 mm/100mm on the VAS at either 24 or 48 hours was categorized in the “pain” group. The group reporting <15/100mm on the VAS for current pain from baseline to 24 or 48 hours was categorized in the “minimal pain” group.												Trunk: decreased at day 1 and day 2 (main effect of pain group on changes in trunk ROM p = 0.011) Minimal pain group full trunk flexion: Pre-exercise: Mean = 113.76 ± 13.77° Day 1: Mean = 109.76 ± 13.19° Day 2: Mean = 110.14 ± 14.18° Pain group full trunk flexion : Pre-exercise: Mean = 104.52 ± 12.93° Day 1: Mean =101.67 ± 11.45° Day 2: Mean = 95.38 ± 22.81°			Mean FRR was decreased at day 1 in both groups and at day 2 in the pain group but the time effects were not significant FRR: Pain group (n = 21): Pre-exercise: Mean = 22.75 ± 30.84 ratio Day 1: Mean = 15.75 ± 21.42 ratio Day 2: Mean = 8.44 ± 6.96 ratio Minimal pain group (n = 21): Pre-exercise: Mean = 13.00 ± 10.77 ratio Day 1: Mean = 12.90 ± 15.93 ratio Day 2: Mean = 14.74 ± 21.79 ratio
Z. Trost, C. R. France, J. S. Thomas	Pain-related fear and avoidance of physical exertion following delayed-onset muscle soreness	2011	United States	Experimental study with no control group (pre-post design)	We examined participants’ maximal trunk strength performance before and after induction of DOMS to the trunk extensors.	30	14 females and 16 males	19.5 ± 1.11 years		Men: 76.1 ± 7.2 kg Women: 61.9 ± 6.4 kg		Cycles of 25 repetitions of seated lumbar flexion (eccentric contraction (ECC)) at 75% of MVC until they couldn't reach 50% of MVC. 4s ECC.	Pre-exercise and day 1 post-exercise protocol.		Same individuals without DOMS		Baseline trunk performance: average of the two highest maximal isometric trunk extensions on a MedX machine.														Measured with pain rating index of the short-form McGill Pain questionnaire (SF-MPQ).					DOMS-related interference was measured by asking participants if back pain affected their usual activities or social/recreational activities in the past day, using a 0–4 Likert scale from “No interference” to “Extreme interference”.		Female Pre-exercise: Mean = 152.3 ± 31.1 lbs Day 1: 117.4 ± 46.8 lbs Male Pre-exercise: 334.3 ± 89.6 lbs Day 1: 260.1 ± 74.5 lbs *SE converted to SD DOMS resulted in a significant decline in participants’ trunk extensor performance, F(1, 29) = 28.81, P = 0.00, n² = .50, with participants showing an average 23.94% reduction in maximum capacity.
B. E. Udermann, J. M. Mayer, J. E. Graves, L. L. Ploutz-Synder	Development of an Exercise Protocol to Elicit Delayed-Onset Muscle Soreness in The Lumbar Extensors	2002	United States	Experimental study with no control group (pre-post design)	The purpose of this study was to quantify and compare changes in torque output, pain perception, and soreness perception following three lumbar extension exercise protocols that were designed to elicit DOMS in the lumbar paraspinal muscles.	18	9 men and 9 women	Men: 26 ± 1.9 years Women: 23.8 ± 1.2 years	Men: 169.7 ± 2.8 cm Women:167.4 ± 3.5 cm	Men: 69.6 ± 3.3 kg Women: 63.4 ± 2.9 kg		3 different protocols: Group 1 (n=5): 2x25 reps, 100% peak torque, assisted concentric. Group 2 (n=8): 4x25 reps, 40% peak torque, no assistance. Group 3 (n=5): 10x10 reps, 40% peak torque, no assistance.	Pre-exercise and day 1, 2, 3, 4 post-exercise protocol. Pain and soreness were assessed every 6 hours following the onset of DOMS, up to 66 hours.		Same individuals without DOMS		Peak isometric lumbar extension strength test was completed on the dynamometer on 7 angles (72°, 60°, 48°, 9, 36°, 24°, 12°, and 0° of lumbar flexion). Lumbar Extension Torque (Ft-Lbs).														VAS from 0 to 10 cm.		The Standard Likert scale used to quantify soreness ranged numerically from one to five, with one corresponding to no soreness and five corresponding to severe soreness.					SD not reported Group 1: Pre-exercise: Mean = 137.61 ft-lbs Day 1: Mean = 103.20 ft-lbs Day 2: Mean = 92.07 ft-lbs Day 3: Mean = 101.18 ft-lbs Day 4: Mean = 98.82 ft-lbs Group 2: Pre-exercise: Mean = 206.07 ft-lbs Day 1: Mean = 184.15 ft-lbs Day 2: Mean = 210.79 ft-lbs Day 3: Mean = 224.28 ft-lbs Day 4: Mean = 215.85 ft-lbs Group 3: Pre-exercise: Mean = 176.05 ft-lbs Day 1: Mean = 174.37 ft-lbs D…
A. Pano-Rodriguez, J. Ducas, G. Vadez and J. Abboud	Regional Distribution of Myoelectric Median Frequency in the Erector Spinae Muscles Under the Influence of Delayed-Onset Muscle Soreness	2025	Canada	Experimental study with no control group (pre-post design)	The primary objective of this study is to investigate the impact of DOMS-induced pain on the recruitment strategies of the lumbar muscles. In particular, we aim to assess the spatial distribution of EMG frequencies with and without the influence of low back DOMS. The secondary objective of this study is to explore how these strategies in response to DOMS influence force production.	20	11 men and 9 women	26.05 ± 5.09 years	172 ± 8 cm	72.15 ± 16.54 Kg	24.14 ± 4.65 kg/m²	5 sets of 20 repetitions of trunk flexion and extension contractions with an external load of 10% of MVIC.	Pre-exercise and day 1 post-exercise protocol.	Participants were positioned on a custom-designed apparatus to perform isometric contractions at 45° of trunk flexion in a semiseated posture. Participants executed a 20-second submaximal isometric contraction of trunk extension, maintaining 20% of their MVIC without a specific ramp-up phase.	Same individuals without DOMS			Force variability was computed using the coefficient of variation to account for variations in force levels, using the formula: coefficient of variation = (SD/mean) × 100.										Myoelectric activity of the lumbar muscles on both the right and left sides was recorded using 2 HDsEMG arrays, each consisting of 64 electrodes arranged in an 8 × 8 matrix with a 10-mm space between electrodes. The MF across all channels was calculated. Topographical maps showing how MF were distributed across the erector spinae muscles during the isometric contractions was calculated. The mean …		Using a 12 mm-tip algometer (Model 01163; Lafayette Instrument), measurements were taken at the erector spinae (L2 and L4, bilaterally). Each site was tested three times. For each location and side, the mean of the three PPT measurements was calculated.	Measured with a numeric rating scale from 0 to 10.		Measured with a numeric rating scale from 0 to 10.						Force variability, assessed via coefficient of variation: Pre-exercise: Mean = 3.40 ± 1.69% Day 1: Mean = 3.01 ±1.24% t(19) = 1.17; p = 0.256; Cohen’s d = 0.27.										Left side MF: Pre-exercise: Mean = 87.72 ± 10.01 Hz Day 1: Mean = 86.37 ± 10.26 Hz, p = 0.511 Right side MF: Pre-exercise: Mean = 89.49 ± 11.30 Hz Day 1: Mean = 86.47 ± 9.74 Hz, p = 0.168 Left mediolateral MF centroid: Pre-exercise to day 1: p = 0.764, d = 0.068 Right mediolateral MF centroid: Pre-exercise to day 1 post exercise: p = 0.020, d = 0.566, medial shift ≈ 35 mm) Left craniocaudal MF ce…
[truncated: 8 more columns]

## Sheet: Abbreviations
General and Clinical Abbreviations
DOMS – Delayed-Onset Muscle Soreness
MVC – Maximal Voluntary Contraction
VAS – Visual Analog Scale (for pain assessment)
PPT – Pressure Pain Threshold
ROM – Range of Motion
RMS – Root Mean Square (used in EMG analysis)
FRR – Flexion Relaxation Ratio
ERR – Extension Relaxation Ratio
COP – Center of Pressure (used in postural stability analysis)
AP – Anteroposterior (direction)
ML – Mediolateral (direction)
MPF – Mean Power Frequency (in EMG analysis)
MF – Median Frequency (in EMG analysis)
HDsEMG – High-Density surface Electromyography
sEMG – Surface Electromyography
IMU – Inertial Measurement Unit
CoV – Coefficient of Variation
SD – Standard Deviation
SE – Standard Error
IQR – Interquartile Range
NRS – Numeric Rating Scale (for pain assessment)
MVIC – Maximal Voluntary Isometric Contraction
ECC – Eccentric
CON – Concentric
SLR – Straight Leg Raise (test for flexibility or low back pain assessment)
ODQ – Oswestry Disability Questionnaire (for assessing disability due to low back pain)
SF-MPQ-PRI – Short-Form McGill Pain Questionnaire – Pain Rating Index
EO – Eyes Open (postural condition)
EC – Eyes Closed (postural condition)
OL – One-Leg (postural condition)
Units of Measurement
kPa – Kilopascal (unit of pressure)
Nm – Newton-meter (unit of torque)
kgf – Kilogram-force (unit of force)
ft-lbs – Foot-pounds (unit of torque)
Hz – Hertz (unit of frequency)
mm² – Square millimeters (unit of area)
cm – Centimeter
m – Meter
kg/m² – Kilograms per square meter (unit for BMI)
L1, L2, L3, L4, L5 refer to lumbar vertebral levels (e.g., L3 = 3rd lumbar vertebra).
T1, T12 refer to thoracic vertebral levels.
Statistical Abbreviations
p – p-value (probability value in statistical tests)
η² – Eta squared (effect size in ANOVA)
F – F-statistic (in ANOVA)
df – Degrees of Freedom
t – t-statistic (in t-tests)
RM-ANOVA – Repeated Measures Analysis of Variance
CI – Confidence Interval
Study-Related Abbreviations
pre-exercise – Before exercise (baseline condition)
post-exercise – After exercise (with DOMS)
Day 1/Day 2.. – Days 1/2.. post-DOMS induction protocol (with DOMS)
