# Supplementary material for: The Effects of Lumbar Delayed Onset Muscle Soreness on Clinical, Biomechanical and Neuromuscular Outcomes: A Systematic Review and Meta‐Analysis
Source: Eur J Pain. 2026 Apr 11;30(4):e70264. doi: 10.1002/ejp.70264 (PMC13069876; doi:10.1002/ejp.70264)
Supplement: Supplementary file 4 — Data S4: ejp70264‐sup‐0004‐SupinfoS4.xlsx. [file EJP-30-0-s002.xlsx]

## Sheet: MVC Day1
Study	Unit	P value	N	Pre-DOMS		Day 1
				Mean	SD	Mean	SD
Abboud et al. (2019)	kg	0.005	24	61.6	20.8	57.7	21.5
Houle et al. (2020)	Nm		20	174.89	78.12	178.53	89.14
Than et al. (2019)	kg	0.0006	16	74.7	21.2	59.6	25.6
Bishop et al. (2011a)	ft-lbs		52	7542.4	2634.9	6262.8	2169.8
Arvanitidis et al. (2024)	Nm		20	211.8	58.7	200.2	43.1
Abboud et al. (2021)	lbs	0.03	20	90.9	35.8	83.8	30.5
Lee et al. (2020)	Nm		10	309.6	32.6	252.5	43.3
Chen et al. (2019)	Kg		15	158.6	14.3	112	17.5
Trost et al. (2011) (female)	Lbs		14	152.3	31.1	117.4	46.8
Trost et al. (2011) (male)	Lbs		16	334.3	89.6	260.1	74.5

## Sheet: MVC Day2
Study	Unit	P value	N	Pre-DOMS		Day 2
				Mean	SD	Mean	SD
Bishop et al. (2011b)	ft-lbs	0.001	20	7123.2	3181.2	5836.5	2821.3
Than et al. (2019)	kg	0.0001	16	74.7	21.2	63	24
Bishop et al. (2011)	ft-lbs		52	7542.4	2634.9	6203.3	2280.7
Arvanitidis et al. (2024)	Nm		20	211.8	58.7	197	48.1
Lee et al. (2020)	Nm		10	309.6	32.6	262.3	25.3
Chen et al. (2019)	Kg		15	158.6	14.3	118	18.2

## Sheet: MVC Day3
Study	Unit	P value	N	Pre-DOMS		Day 3
				Mean	SD	Mean	SD
Than et al. (2019)	kg		16	74.7	21.2	70.2	25.6
Lee et al. (2020)	Nm		10	309.6	32.6	281.9	37.5
Chen et al. (2019)	Kg		15	158.6	14.3	125	19.5

## Sheet: MVC Day4
Study	Unit	P value	N	Pre-DOMS		Day 4
				Mean	SD	Mean	SD
Than et al. (2019)	kg		16	74.7	21.2	74.3	24
Bishop et al. (2011)	ft-lbs		52	7542.4	2634.9	6622.4	2255.2
Lee et al. (2020)	Nm		10	309.6	32.6	312	14.7
Chen et al. (2019)	Kg		15	158.6	14.3	132	17.6

## Sheet: PPT Day1
Study	Unit	P-value	N	Pre-DOMS		Day 1
				Mean	SD	Mean	SD
Abboud et al. (2019)	kg		24	7.43	3.87	5.55	3.49
Bishop et al. (2011a)	kgf	0.004	52	28.8	10.0955	23.6	9.3744
Pano-Rodriguez et al. (2025)	kg		20	10.46	5.87	7.28	3.96
Arvanitidis et al. (2024)	kPa		20	397.8	95	361	113.7
Ducas (2024)	kg		20	7.47	3.46	5.89	3.64
Abboud et al. (2021)	kg		20	4.55	1.6	3.65	1.46

## Sheet: PPT Day2
Study	Unit	P-value	N	Pre-DOMS		Day 2
				Mean	SD	Mean	SD
Bishop et al. (2011a)	kgf	0.012	52	28.8	10.0955	24.8	8.6533
Arvanitidis et al. (2024)	kPa		20	397.8	95	357.9	106.6
McPhee et al. (2019)	kPa		24	513.65	191.94	407.15	210.07
Bishop et al. (2011b)	kgf	0.011	20	26.2	8.9	25.8	9.2

## Sheet: Pain Day1
Study	Unit	p value	N	Pre-DOMS		Day 1
				Mean	SD	Mean	SD
Abboud et al. (2019)	/10		24	0	0	1.84	1.93
Houle et al. (2020)	/10		20	0	0	2.125	1.993
Trost et al. (2012)	SF_MPQ		51	1.4	2.7	7.9	6.3
Than et al. (2019)	/10		16	0	0	4.8	1.6
Bishop et al. (2011a)	/100		52	1.4	0.5	16.3	13.7011
Pano-Rodriguez et al. (2025)	/10		20	0	0	1.4	1.9
Mounier et al. (2025)	/10		17	0	0	2	1.06
Ducas (2024)	/10		20	0	0	0.83	1.35
Abboud et al. (2021)	/10		20	0	0	1.93	1.93
Horn and Bishop (2013) (Pain group)	/100		21	0	0	23.19	14.06
Horn and Bishop (2013) (Minimal pain group)	/100		21	0	0	5.48	5.43
Trost et al. (2011) (Female)	SF-MPQ		14	0.4	1.1	7.2	4.9
Trost et al. (2011) (Male)	SF-MPQ		16	3.4	5.4	8.4	7.1
McPhee et al. (2019)	/10		24	0	0	2.9	1.9

## Sheet: Pain Day2
Study	Unit	p value	N	Pre-DOMS		Day 2
				Mean	SD	Mean	SD
Than et al. (2019)	/10		16	0	0	4.4	2
Bishop et al. (2011a)	/100		52	1.4	0.5	14.4	14.4222
Horn and Bishop (2013) (Pain group)	/100		21	0	0	27	17.1
Horn and Bishop (2013) (Minimal pain group)	/100		21	0	0	5.14	5.6
Abboud et al. (2021)	/10		20	0	0	1	1.41
Houle et al. (2020)	/10		20	0	0	1.1	1.5
Abboud et al. (2019)	/10		24	0	0	0.979	1.645
McPhee et al. (2019)	/10		24	0	0	2.46	2
Bishop et al. (2011b)	/100	0.001	20	0.1	0.4	15.4	16.6

## Sheet: Pain Day3
Study	Unit	p value	N	Pre-DOMS		Day 3
				Mean	SD	Mean	SD
Than et al. (2019)	/10		16	0	0	2.9	2
Abboud et al. (2021)	/10		20	0	0	0.33	0.54
Houle et al. (2020)	/10		20	0	0	0.3	0.591
Abboud et al. (2019)	/10		24	0	0	0.4444	0.905
McPhee et al. (2019)	/10		24	0	0	1.2	1.37

## Sheet: Pain Day4
Study	Unit	p value	N	Pre-DOMS		Day 4
				Mean	SD	Mean	SD
Than et al. (2019)	/10		16	0	0	1.7	1.6
Bishop et al. (2011a)	/100		52	1.4	0.5	3.8	5.7689
Houle et al. (2020)	/10		20	0	0	0.017	0.075
Abboud et al. (2019)	/10		24	0	0	0.1597	0.379
McPhee et al. (2019)	/10		24	0	0	0.26	0.4

[truncated: 8 more sheets: Pain Day5, Soreness Day1, Soreness Day2, Soreness Day3, Soreness Day4, Soreness Day5, Full trunk flexion Day1, FRR Day1]
